# Supplementary material for: Unleashing the Influence of cAMP Receptor Protein: The Master Switch of Bacteriocin Export in Pectobacterium carotovorum subsp. carotovorum
Source: Int J Mol Sci. 2023 Jun 5;24(11):9752. doi: 10.3390/ijms24119752 (PMC10253576; doi:10.3390/ijms24119752)
Supplement: Supplementary file 1 [file ijms-24-09752-s001.zip]

Archive with 1 entries (1 files):
- ijms-2394330-supplementary.pdf
